# Supplementary material for: UBR-1 deficiency leads to ivermectin resistance in Caenorhabditis elegans
Source: eLife. 2025 Apr 1;13:RP103718. doi: 10.7554/eLife.103718 (PMC11961118; doi:10.7554/eLife.103718)
Supplement: Source data 1. [file elife-103718-data1.zip]

Archive with 102 entries (84 files):
- Figure 1-figure supplement 1-source data/
- Figure 1-figure supplement 1-source data/Figure 1-figure supplement 1-source data1(A).xlsx
- Figure 1-figure supplement 1-source data/Figure 1-figure supplement 1-source data2(B).xlsx
- Figure 1-figure supplement 1-source data/Figure 1-figure supplement 1-source data2(C).xlsx
- Figure 1-figure supplement 2-source data/
- Figure 1-figure supplement 2-source data/Figure 1-figure supplement 2-source data1(A).txt
- Figure 1-figure supplement 2-source data/Figure 1-figure supplement 2-source data2(C).xlsx
- Figure 1-figure supplement 2-source data/Figure 1-figure supplement 2-source data3(D).xlsx
- Figure 1-figure supplement 2-source data/Figure 1-figure supplement 2-source data4(E).xlsx
- Figure 1-figure supplement 2-source data/Figure 1-figure supplement 2-source data5(F).xlsx
- Figure 1-source data/
- Figure 1-source data/Figure 1-source data 1(A-B).xlsx
- Figure 1-source data/Figure 1-source data 2(C).xlsx
- Figure 1-source data/Figure 1-source data 3(D).xlsx
- Figure 1-source data/Figure 1-source data 4(E)/
- Figure 1-source data/Figure 1-source data 4(E)/ubr-1 (IVM=0).png
- Figure 1-source data/Figure 1-source data 4(E)/ubr-1 (IVM=5).png
- Figure 1-source data/Figure 1-source data 4(E)/WT (IVM=0).png
- Figure 1-source data/Figure 1-source data 4(E)/WT (IVM=5).png
- Figure 1-source data/Figure 1-source data 5(F).xlsx
- Figure 1-source data/Figure 1-source data 6(G).xlsx
- Figure 1-source data/Figure 1-source data 7(H).xlsx
- Figure 1-source data/Figure 1-source data 8(I).xlsx
- Figure 2-figure supplement 1-source data/
- Figure 2-figure supplement 1-source data/Figure 2-figure supplement 1-source data1(A)/
- Figure 2-figure supplement 1-source data/Figure 2-figure supplement 1-source data1(A)/+Cef.png
- Figure 2-figure supplement 1-source data/Figure 2-figure supplement 1-source data1(A)/Condensed+Cef.png
- Figure 2-figure supplement 1-source data/Figure 2-figure supplement 1-source data1(A)/Control.png
- Figure 2-figure supplement 1-source data/Figure 2-figure supplement 1-source data1(A)/Diluted.png
- Figure 2-figure supplement 1-source data/Figure 2-figure supplement 1-source data2(B).xlsx
- Figure 2-figure supplement 1-source data/Figure 2-figure supplement 1-source data3(C).xlsx
- Figure 2-figure supplement 1-source data/Figure 2-figure supplement 1-source data4(D).xlsx
- Figure 2-figure supplement 1-source data/Figure 2-figure supplement 1-source data5(E).xlsx
- Figure 2-figure supplement 1-source data/Figure 2-figure supplement 1-source data6(F).xlsx
- Figure 2-source data/
- Figure 2-source data/Figure 2-source data 1(B-C).xlsx
- Figure 2-source data/Figure 2-source data 2(D).xlsx
- Figure 2-source data/Figure 2-source data 3(E).xlsx
- Figure 2-source data/Figure 2-source data 4(F).xlsx
- Figure 2-source data/Figure 2-source data 5(H).xlsx
- Figure 2-source data/Figure 2-source data 6(I).xlsx
- Figure 2-source data/Figure 2-source data 7(J).xlsx
- Figure 2-source data/Figure 2-source data 7(K).xlsx
- Figure 2-source data/Figure 2-source data 7(L).xlsx
- Figure 3-figure supplement 1-source data/
- Figure 3-figure supplement 1-source data/Figure 3-figure supplement 1-source data1(A)/
- Figure 3-figure supplement 1-source data/Figure 3-figure supplement 1-source data1(A)/UBR-1 expression.png
- Figure 3-figure supplement 1-source data/Figure 3-figure supplement 1-source data2(B).xlsx
- Figure 3-figure supplement 1-source data/Figure 3-figure supplement 1-source data3(C) .xlsx
- Figure 3-figure supplement 1-source data/Figure 3-figure supplement 1-source data4(D).xlsx
- Figure 3-figure supplement 1-source data/Figure 3-figure supplement 1-source data4(E).xlsx
- Figure 3-source data/
- Figure 3-source data/Figure 3-source data 1(B).xlsx
- Figure 3-source data/Figure 3-source data 2(C).xlsx
- Figure 3-source data/Figure 3-source data 3(D).xlsx
- Figure 3-source data/Figure 3-source data 4(E).xlsx
- Figure 3-source data/Figure 3-source data 5(F).xlsx
- Figure 3-source data/Figure 3-source data 6(G).xlsx
- Figure 3-source data/Figure 3-source data 7(H).xlsx
- Figure 3-source data/Figure 3-source data 8(I).xlsx
- Figure 4-figure supplement 1-source data/
- Figure 4-figure supplement 1-source data/Figure 4-figure supplement 1-source data1(A)/
- Figure 4-figure supplement 1-source data/Figure 4-figure supplement 1-source data1(A)/ubr-1-AVR-14-GFP.png
- Figure 4-figure supplement 1-source data/Figure 4-figure supplement 1-source data1(A)/ubr-1-AVR-15-GFP.png
- Figure 4-figure supplement 1-source data/Figure 4-figure supplement 1-source data1(A)/ubr-1-GLC-1-GFP.png
- Figure 4-figure supplement 1-source data/Figure 4-figure supplement 1-source data1(A)/WT-AVR-14-GFP.png
- Figure 4-figure supplement 1-source data/Figure 4-figure supplement 1-source data1(A)/WT-AVR-15-GFP.png
- Figure 4-figure supplement 1-source data/Figure 4-figure supplement 1-source data1(A)/WT-GLC-1-GFP.png
- Figure 4-figure supplement 1-source data/Figure 4-figure supplement 1-source data2(B).xlsx
- Figure 4-figure supplement 1-source data/Figure 4-figure supplement 1-source data3(C).xlsx
- Figure 4-figure supplement 1-source data/Figure 4-figure supplement 1-source data4(D).xlsx
- Figure 4-figure supplement 1-source data/Figure 4-figure supplement 1-source data5(E).xlsx
- Figure 4-figure supplement 2-source data/
- Figure 4-figure supplement 2-source data/Figure 4-figure supplement 2-source data1(A)/
- Figure 4-figure supplement 2-source data/Figure 4-figure supplement 2-source data1(A)/ubr-1-unc-29-RFP.png
- Figure 4-figure supplement 2-source data/Figure 4-figure supplement 2-source data1(A)/wild type-unc-29-RFP.png
- Figure 4-figure supplement 2-source data/Figure 4-figure supplement 2-source data2(B).xlsx
- Figure 4-figure supplement 2-source data/Figure 4-figure supplement 2-source data3(C).xlsx
- Figure 4-figure supplement 2-source data/Figure 4-figure supplement 2-source data4(D)/
- Figure 4-figure supplement 2-source data/Figure 4-figure supplement 2-source data4(D)/ubr-1-UNC-49-GFP.png
- Figure 4-figure supplement 2-source data/Figure 4-figure supplement 2-source data4(D)/wild type-UNC-49-GFP.png
- Figure 4-figure supplement 2-source data/Figure 4-figure supplement 2-source data5(E).xlsx
- Figure 4-figure supplement 2-source data/Figure 4-figure supplement 2-source data6(F).xlsx
- Figure 4-source data/
- Figure 4-source data/Figure 4-source data 1(A)/
- Figure 4-source data/Figure 4-source data 1(A)/1-WT.png
- Figure 4-source data/Figure 4-source data 1(A)/2-ubr-1.png
- Figure 4-source data/Figure 4-source data 1(A)/3-+UBR-1.png
- Figure 4-source data/Figure 4-source data 1(A)/4-ubr-1;got-1.png
- Figure 4-source data/Figure 4-source data 1(A)/5-ubr-1;eat-4.png
- Figure 4-source data/Figure 4-source data 1(A)/6-ubr-1+Cef.png
- Figure 4-source data/Figure 4-source data 1(A)/7-WT+Glu.png
- Figure 4-source data/Figure 4-source data 2(B).xlsx
- Figure 5-source data/
- Figure 5-source data/Figure 5-source data 1(A).xlsx
- Figure 5-source data/Figure 5-source data 2(B).xlsx
- Figure 5-source data/Figure 5-source data 3(C).xlsx
- Figure 5-source data/Figure 5-source data 4(D-E).xlsx
- Figure 5-source data/Figure 5-source data 5(F).xlsx
- Figure 5-source data/Figure 5-source data 6(G).xlsx
- Figure 5-source data/Figure 5-source data 7(H).xlsx
- Figure 5-source data/Figure 5-source data 8(I).xlsx
