# Supplementary material for: UBR-1 deficiency leads to ivermectin resistance in Caenorhabditis elegans
Source: eLife. 2025 Apr 1;13:RP103718. doi: 10.7554/eLife.103718 (PMC11961118; doi:10.7554/eLife.103718)
Supplement: Source data 1. [file elife-103718-data1.zip › Figure 1-figure supplement 2-source data/Figure 1-figure supplement 2-source data1(A).txt]

>Caenorhabditis elegans UBR-1
MIVDLIQSARQGEWAQVRQLLLKHWLVQVPEVFEVNSDLPWDNTAANERILGSQGEILLAPLVSAFVLDV
RNTKSTLEAMNGIAGVDPARRGQICGHVFKNGELTYTCLDCATDGTCVMCLQCFEVSIHKSHKYKMHSSS
GSGYCDCGDADAWTEGYACANHEKKDDEEAAVLAPELKKRCEQLVEIILQFSLSMITHKDDLKLPEIFEK
MKPEVTNEAQQYLTVLYNDETHTYESVIKVLELYIHCTKDQAMLVATIVDREGRSAVKLGSKADCTKAKD
DVQRKTARDPTSIRRSSNHNLPLSVKVMDTTLFALQNFSISLLTWLNTQMDVFPPLREIVGEILLSSKFA
LKKNYTRKMKSEDQRLVAGIIRNVMVLPDDEEEELFALDGRMDVDEMDDDDIGGEALQMEIDADDEEEIT
AALAGVSEHQESPGPSRDSSTFTMLENILLQDTQMWKAGRSILHQMLMRTVFMIYDQKVRFAKAFMLHYN
EIYEDFIKDDHEMDVSVVGLSVQFMTVPSLARKLVAEDQAFSVISKAIRDQTDKFVKYYNDGKIARFDFT
SRSFPPELRRSLHITRDMAYILNAVPSESDWNRELIDGFVQGFADFLLFLQHLQGMDEVKRQAVEHQVWE
SEWETAFNILLRLKDAISMIIGWAETNEEVHNRLMIMCLELMNRMPPVYTKSEEDTYELTVTINGESCRI
SHFDVLKSSTSVHQPVVRIIAGLFSASNYTGFLLNRSNNSHTSLNQERIKELINCKDETNLYELSLRVLV
LCAQSNATLWRRNGFSLINQIHNYFSPLCRNEMFDRDVLMMQVGAALTPSTKFIFHLLHRFRLFKWATSE
FEQDKANEKPAKPESEDLSKTLVMIAEEFIQCLILILCERYTYGVGKTRPMDQMKREVIHILCTGSHTFS
HIQQKMSHDINSKRLSLHEAVNLVADFRKPLATTAGQFHCKESSLPTYSPFFMHYSKSDQSAAEQSQARV
RAKMEKSVRACAPPILPDFQTFFERIPEILTTNVLIHVVRLIIDRTARRSRFSSDRLFHKTLYLIGIALN
EEEKNPSFGFTQRAEESIGLLSLLEGLVGKPESSICPILLEVTVEKYRKLIKARAGVPEAAPAPENKPAQ
SEEEIKAKRAARAAEMRQKAMAKMSNMQSKFMKKIEDEEKKDESQTPSEKSETVVKKDDYDNKHFFDEDV
VKQVGHDFPVCIGANKWHAELVKPRTLTCILCQEDEIIAPQQGKPMVCAAFIQQSQLFTHKNKNGELMTA
SSGTISTRDLLTAPATLQYGVDVSTCSHSMHYECYRSLAEANRSRESLRARQVGQHSHKMVDTENGEYQC
PLCKRLSNAAIPVLPAYQLTNQNGFSTVSGAGKENFDTWVARVKRNLEMPLSSESVSKKGHSRKRSHSER
SLLDLEKLSKDPDTANTSAGVLQFGAMEMSSATHMPASAESQMLMTTSPSQDDVEFYNELAAMFVDQDVN
NTTSPAATPETIPAIGSSSRIPESQESGKKPLSSQIQHVLYSLIRPFPALINSNRICSSSFEGFEEPIKD
LGKNMMKFRKRGNELKTNFIEKHLKGYVISTVTWQSTAHVARAISSYLHYDKKPLFGALNTRQRDCLSAM
ARLCASLSHNMQFLLHAVSDMLRVFLCEPPRPKLAQTPGSPLLSAPSTSSFTPAPAQIPHSGTNFAFLVQ
LFNPAGPRKNVNLNILQIDILSLAISLMMTIGWTWNNGTQSMNSSSTHQKARLLTPDGSVDEAYVLRLSL
LAHYFQIIATHSEADGNDVNMEEEQESQMEVDPVAAQTIRKLYALCHPFDGPLRRVDILWRKMEEGAQSL
LRPIALLYHFITLVDPPEALKDPSINSSEPLFRYLGLPHKIEEQISGSMLEKLFTMWSSSIPSDQALRQD
LVVQPVRPNLLVELPEKYSQLINQVATFKCPTIPIEESTSNVPTLCLVCGTILCSQAYCCQKIINKQSYG
ACRYHMSQCSGSVGMFLRVRDCSLVLMTTRKRGCFRPAPYVDEFGEVDQGFRRGNPLHLNPELYQKLKSL
WLQQGITEEVVNYNEIDFRNVQYDWGHF

>Onchocerca volvulus UBR-1
MQMIDKLISVTRASKWDEAERILVDYWTQQCPLICAPTKDPSFDFKIDENTFNEKLLHPI
ACAYCLDSNAGTDLTPLNASYGSKSNANRRSVFCGHVFRGGEATYSCKECACDPTCVMCY
QCFLNSIHKSHRYGMWASSGNGYCDCGDVEAWKEHPTCKLHEVQGNEQDSQIADVPTEIT
EQVETRIRSLTRIVLRFSTRIICWRDENILPTFLREKETDNILPLYQTILLNDETHTFDS
VIRALNLSIHCNQLQAMQLATVIDREGRASVRNGNIDYCIKAKDEIQKRTQRDSNHRTEK
SGPLDVRVIDSRFVSLQNFAVRLIGWLTDQTRHFPALAFTVCEILLNEKIELESNDSSGE
LDQTLMAHIMRRDSALWKGARVNFHQMIMATILMDNEQKKIFSKLYIRLYKKIYDDFIDD
DHDQSVSITALTVQIFTVPTIARMLIAEESAFQVIFDTLISQCRKYLKTPDKMRFDFSAR
SYPHALRRALYMLCDQRYLLSVVPSEQEWTPRLRENFLCGCSSLIRFLSFMQSMNEVRRQ
TTEHQVWEQEWETAFNIQIKLQHVLTLIICWANSDEFIHNSLMIQLINELETAANRSADY
ANKIVLEVNGIKATSIPFDLSHGSLSVHQPLWRLLAGLFTARQSLLQKICIKSEAEKIPE
GMINLRGKRALLMEMPLRVFVLCSQSQAHMWRRNGFSLIHNYSAPTCRAEMFDRDVLMLQ
VCAAVTPPDTFIIRVLHRFGLRVWAETNFEEIRSAFSNVASDDLSKCTITLAEEMLHLFI
IVIGERYMPGVGKSTMKALLRREVLHVLATKPTPFSQIERAMPVNQLFAELSVEEAAKSV
GDFRKLTKTLPGVFVLKDNVRNEYNTFFYHYSKTDVSNADQYRQKSASKALKKEVAVAAP
PMPPEFEPFYAPIRNLLCCKMMMQLIRIVLERTARRSRYSSDGLLHRALFLVGMGLNEQT
KNKDFDFISCAEEGNVFTMMKSLVGKPESEPHADLLEYLLEFYEKTISKSKGTIIQPGAK
TEASESEIKVKKAAIAAKKRKQAMDQMNRLQKQFVTQNQDLLGKEFLEGKEPHRQDDDDE
PLGILPQDSGFPICLGIDRSTAKCDYCRRITCILCQEDEDVTANGQALVCAAFMQKSSLF
ARLKQDEEAASDLSDLSKVFISASLRNGPLASTCGHVMHFNCYKKFSELLKDRDRGRNRQ
LMVFNPRVLDVNSGEYLCPLCKRLSNTILPILSPIAQVFADRNNSKERHIEFEDWINHFV
GFFDGTCSISNEKSFKGHSKKRSHSERSLTELVNREAETGNTLSTSVPSTSAMSFLMETN
PVVHPESSEMMEIDDNEESAMKTAVKRQSGTDGRFFAILTSIPDVMHRIKDMLIHPEKQQ
NDSVRTHFSPAIWDMMNYFLKQIDSHLQNDGTSGYFNREIMEAVFTFQTTAFSLRSIATA
LRRGGKPLFGAWNARQRECIYALSRSCAAATMRCCSSYYYLRLLLFQLLSPLLSHQTITD
QNPAVDNATNSKHPIDQSSLKTPEAKKKAEIHLPEGMDLCNMSQLEFAVVVLITEDIKKP
VNILTIDMLSLAVEIAMCEGWECMNKSGKAMHREKLVTFPHGSQNEQYAIRLTLIGHLYQ
VIVTFDVEPILPKQPGSPFVMQEDKALDDLLLHLYTIARPGQQLLSMTALKKTLHTAVLE
FLRPLSLLYHALTLVPPPEALKDPSVNEFEPLCRYLGFTPSLGEFLGGPCVEKLFTLWTS
SQGDRSGVNFVRQPVLENTFIQLPEDFSELINYAANFRCPSIPIDDRSSSAPTLCLLCGS
LLCSQSYCCQRTVNGITLGACSYHLKSCTGSSGGVFLRIRDSQIVLLTSRERGCLFSAPY
LDGYGETDPGFRRGNPLHLSHELYAKLEDLWLNQSIAEEVANQYEINHRNIGLEWHHF

>Brugia malayi UBR-1
MIDKLISLTRASNWDEVEHILVDYWTQQCPLICAPTEDPSFDFKIDDNTFNEKLLHPTAC
AYCLDKNVGTDLMPLNASYGSKSSANRRSAYCGHVFRGGEATYSCKECACDPTCVICYQC
FLNSAHKSHKYRMCASNGNGCCDCGDVEAWKEHPACKLHEVGQNEEQDSEIADVPAEITE
QVETRIRSLTRIVLRFSIGIICWLDENTLPTFLKERGIDTTLPLYQTILLNDETHTFDSV
IRALNLSIHCNHPQALQLATVIDREGRASVRNGNIDYCIKAKDEIQRRTQRDSNHRTEKS
GPLDVRVIDSRFVSLQNFAVRLVGWLTNQARHLPALALMMGEILLNEKVELEVSDSTGEV
DQTLMAHILRCDRALWKGARIGFHQMIMATVLMNSEQKKAFSRLYIRLYKKIYDDFIDDD
HDQSVSVTVLTVQIFTVPTIARMLIAEESVLQIVLHTLSSHCRKYLKAPNKRKFDFSSRS
YPHTLRRALYMLCDLRYLLSVIPSQQDWTPQLRENFLSGCSSLIRFLSFMQGMDEVRRQT
AEHQVWEQEWETAFNIQIKLQHVLALVICWCNSDEFVHSRLMSQLIDELEAVASHSPDFA
NKIVVEVNGMKATSIPFDLSYGSLSVHQPFWRLLAGLFIAEQTLLQKICVRDEAEKVPEG
MINLKGKRALLMEMPLRIFVLCSQSQAQMWRRNGFSLVNQIHNYSAPTCRAEMFDRDILM
LQVCAALTPPDTFIIRVLHRFGLRVWAETNFEEIRAAFSNVASDDLSKCTVTLAEEMLHL
LIIIIGERYLPGVGKSTIKTLLRREVLHVLATKPTPFSKIQRAMPVNLLFADLSVEEAVK
SVGDFRKPTKTSPGIFLLKDSARSEYNAFFYHYSKTDVSNAEQYRQKCTNKALKKEAVVA
APPMPPQFESFFAPIINLLRSKMMMQLIRIVLDRTARRSRYSSDGLLHRILFLVGMGLNE
QTINSNFDFIGCAEEANIFTLMKNLNGKPESEPHADLLGYLLQRYEKTKSESKEAVIQPG
LKAPDASESEIKAKKAAIAAKKRKQAMDQMSRLQKQFVTQNQDLLGKEFLEGKGPQKHDD
DEEPLGILPHGSGFPICLGIDRSIAKCDSCRRVTCILCQEDEDITADGQALVCAAFMQKS
SLFAKLKQEEEAASELSKVFVSVSLRNGLGSSTCGHVMHFNCYKKFSDLLKDRDRGRNPQ
LMAFNPRVLDINSGEYLCPLCKRLSNTILPILPPLAQVFDDRIATKEKHIEFEDWINHFV
GLFDSSINNDKSFKGHSKKRSHSERSLMELVSREAETGNALSASVPSTSAMSFMMEMNPV
VHPKPDEIMEVDDNEERTLKTAVKRQSGPDGRFFSIFTSIPDVMHKIKDMLIQPEKQQSD
SARTHFSPVIWDMIHFFLKQTNLHLQNDGTTSYFNEEIMEAIFTFQSAAFSLRSIATVLR
RGGKPLFGAWNARQRECIYALSRSCAVATMKCHSSYYYLRFLLLQLLSPLLSHKAITDQN
ATVNSGTDSSCLTDQSSVKALEAKKKTEIHLPEGVDLNNMSQLEFAVAVLMSEDIKKPIN
ILAIDMLSLAVEMAMCEGWEPMNKNGKAINNKEGFVTFPHGSENEQYAIRLALIGHLYQV
IATFDVEILSKQSASPFVVQEDKMLDDLLLRLYAIARPGKQLSSVIALKKTLHTAVLEFL
RPLSLLYHALTLVPPPEALKDPSVNEFEPLCRYLGFIPSLGEFLGGLCVEKLFTLWASSQ
GDKSQQTFVRQPVLENSFVELPEDFSELINYAASFRCPSIPIDDRSSSAPSLCLLCGSLL
CSQIYCCQRTVNGVTLGACSYHLKICTGCSGGVFLRIRDCQVVLLTSRDRGCLLPAPYID
DYGEADPGFRRGNPLHLSHELYAKLENLWLNQSIAEEVANQYEIDHRNIGLEWHHF

>Toxocara canis (Canine roundworm) UBR-1
MAASGGSGYCDCGDVEAWKEHPACEIHASHSESNDEQKSSQISEELSERVRALTRTILRY
STKMVCWPHGNDLPEIVTQVDLDPSMPAYQTIIYNDETHTYDSVIRALNLSIHCNEQQAM
LLATIVDREGWCSVRAGPNETCIRTRDEIQRRTQKDTNRRTEKTGPLEVRVMDTRLVAMQ
SFAIRLMNWLILQTHNFPPLAWTIGEVLLNDRLNDEKTSSEMEVDDNDCDDTLLVHLMKW
DRALWKSARANFHQMLMATVLMNGNQKQQFSKQFVKFYKEVFFDFIDDDHEHAVSITALT
VQVFTVPTIARMLIADESAVERIFNTLIDHCQKYLKEPEKKRFDFSAKSFPSVLRRALYM
MYDQKYLLTVIPAESEWTQPLRENFLRGCRSFVKFLSYMQGMDEIKRQSVEHQVWELEWE
TAFNIQLRVQSVTTLLIAWACSDKYVHARLLDYLVNEIEMITKGSEDFFSKVKIKVNGVS
AMCFPFDVTKSKLSIHQPLWRLLAGLFAAPSGFLERITVSGVTESSSADTLNLKGKRAML
YEMPMRYLLTVIPAESEWTQPLRENFLRGCRSFVKFLSYMQGMDEIKRQSVEHQVWELEW
ETAFNIQLRVQSVTTLLIAWACSDKYVHARLLDYLVNEIEMITKGSEDFFSKVKIKVNGV
SAMCFPFDVTKSKLSIHQPLWRLLAGLFAAPSGFLERITVSGVTESSSADTLNLKGKRAM
LYEMPMRVLVLCAQSQAQMWRRNGFSLVNQIHNYLSPLCRTEMFDRDILMMQVGAALSPP
DVFLIRLLNRFALHNWAEVGFEENKSAVPTGSTPEELSKSTVILAEEMLHLIISIIGERF
MPGVGVCTRKAMLRREVLHILATGPKPFSKVGAALSPPDVFLIRLLNRFALHNWAEVGFE
ENKSAVPTGSTPEELSKSTVILAEEMLHLIISIIGERFMPGVGVCTRKAMLRREVLHILA
TGPKPFSKIDRAIPDCPLLEKLSLDEAVKSVGDFRKPTKASAGMFSLKKSLLNEYSAYFY
HYSKTDVSQAEQYQQKERANGDKSVLACPPPRLPSFEPFFRPIVSLLRSQVLLVIIRVII
ERTSKRSRYSSDALFHRALYLIGMGLGEQAENKQFDFIHDAERSGIFELLEKLNGKPEVQ
TNADLLAWIVQRYKEVKAAASGLSTSDSKEERDPKDVNRQAKRAAIAAKMRKQAMEQMNR
LQKKFVSQNKDLLEAQKKDEEENDFSRAVDEDEEPVGVLSDDSGFPVCLGGARCEVGATP
SRRVTCILCQEVEEVKFSGRALVCVAYQQQSCLFTQRYSKVRAPTDVLVSASLPFGMDAS
TCGHTMHFDCYMQYCDLLKSRERGRPRQQLALSQRMIDVEANEYLCPLCKRLSNTALPLL
PAISTLSVKRFSESRSHLTEFDDWVNTLGELINEPLRSQTAKPVKTHNRKRSHSERSLLE
MTKRGNEGASDNLSTSVPSASALSLMMESEVTGEPAAVTGVETDEQQGGSAVVAVSAAAS
EHAAILGSVTERPAVDARILSMLRPLPSLPNVVHKIKEFMGHSKHLSDNVPTTLVTWEMI
KCFLKAAHARFEPPEEPLTNLGKNVMETVTAWQITAFALRSIAAVLRCEKKPLFGAFNTR
QRFEPPEEPLTNLGKNVMETVTAWQITAFALRSIAAVLRCEKKPLFGAFNTRQRECFYNL
SRVCAVAAFNCRPEDLRLVLGHLLAPLLGTCTVAQKSSSPATLTASGAHAASPTKSSIPS
LLIEAGFPLARSSPMSSPTGTQPTSPLPEGVTARLQLISPFASTASYAWAVAAMQAPVNI
LSVDMISLAIELAMCIGWTWVDGRMTVHNGNKNVDAHVIPDGSQDEQFAVRLALIGHLYQ
IFASFDDSEEMGGSHAPRSPQISDTIDSDLDSVISQLYTIVKPTQHLISVNSLKQGQLWA
FFRWTAQQSVIPVPDIVRQPVMENRLVQLPEDFSELINQAANFKCPSIQMEEHASSVPTL
CLVCGTLLCSQSYCCQRTINKETLGACSYHLQSCSGPSGGMFLRIRDSQVILLTSRARGC
FHAAPYVDEFGETDFGFRRGNPLHLNHELYAKLEHLWLHQGICEEVVNQYEIDHRNIGFE
WQHF

>Caenorhabditis nigoni UBR-1
MIVDLVNCVRQGEWGQVHQLLLKHWLAQVPEVFEINADMPWDNSGINERLLGAPGELLFS
PLVSAFLLDVHNTKSSLETMNAIAGVDPAKGGKICGHVFKNGELTYTCLDCATDGTCVMC
LQCFEVSIHKAHKYKMHSSSGSGYCDCGDKDAWLEGYACANHEKKEEEEAAVLAPELRNR
CEQLVEIILHFALSLITHKDDLTLPEAFEEFKPEVPVDSQQFLTVLYNDETHTYESVIKV
LELYIHCTKDQAMLVATIVDREGRSAVKLGNKVDCTKAKEDVQKKTSRDSLSIRRASTHH
LPLSVKVMDTMLFSLQSFSISLLTWLNAQMEVFPPLREIVGEILLTSKFELKKDYVKKQS
KSEEGLIAQIVRNVRDGMDADDEAELIQLVNEHIDAGEIVAEVEDEQMEVDADDDEEIVR
ELTAGIEQQGPSRESTTFTILENILLQDTQMWKAGRCILHQLLMRTVFMIYEQKVRFAKV
FMQHYNEIYEDFIKDDHEMEVSVVGLSVQFMTVPSLARKLVAEDEALSVISNAIRLQTNK
YINRGNMSEIGRFDFTSRSFPADLRRALQITRDLAYILNAIPSDADWTRELIEGFVKGFT
DFLVFLQHLQGMDEVKRQAVEHQVWESEWETAFNILLRLKDAIALVISWAESNEEVHNRL
LLMCLELMNKMPPVYTKASEDSSGLTITINGESSTITHFDVLKSATSIHQPVVRIIAGLF
TAKDHAMFLKTDEPGTELQEKIRSLLQSNEDTNLYELTLRVLVLCAQTNASLWRRNGFSL
VNQIHNYFSPLCRSEMFDRDVLMMQVGAALTPPLKFIIHLLHRFRLDKWATTEFEQDKAA
AAQTKPESEDLSKTMVLIAEEFFQCLILIFSERYTYGVGKTNPLDGLKREVVHILCTGSH
TFSHIQQKVSHDNNTKRVSLHEAVNQVADFRKPLSTSAGQFHCKESCLPMYSPFFMHYSK
SDQSAAEQCQARVRAKMDRVTRSCFPNPLPDYLPFFENLPLILKSNILIHVFKLVIDRTT
RRSRFSSDRVFHKVLYLIGIALNEEEKDPDFGFTHKAEENVGLLGMLEGLLGKQEASICP
ALLEVTVEKYRKLLKRNSGPPEPVIVETHPMSTAEELKAKRQAKAAEMRQKAMAKMSSMQ
SKFMKKIEVDESKDENHVKTEGGIKPEDCDNKDEDIVKQIGHDFPVCIGINKWQTEIEKP
RILTCILCQEDEVIAPQLGKPMVCAAFIQQSQLFTHKNQKGELMTASSGAISTRDLLTAP
ATLQYGVDVSTCSHSMHYECYKSLSESNRSRDSLRARQVGQHPHKMVDTESGEFQCPLCK
RLSNAAIPILPAYQLTNQIGFSTVSGAADENFESWVARVKRSLEMPLSSESVTKKGHSRK
RSHSERSLLDLEKLSQTSKESDGSAKYSYNATHTDASSTTQLPTSTPTESKIIMNSPPSA
DDADFYNELAALFVDPETNNANSPTATPTPAGESNPRSSESTSSEAVKKPLSSQIQHAIH
TLIRPFPSMSKSKICSTAFDGFEEPIKDLGKNMIKYRRRGNESKVNFIEKHLKGYAISTV
TWQSAAHVARAISSYLYYDKKPLFGALNTRQRDCMSAMSRLCASLSHNMQFLLHAVSDML
RVLLCDPPTTKVTQTLGSPLFGTSPSSANPSTPHSGTNFAFFVQLFNPAGPRKNVNLNIL
QVDILSLAISLMMTIGWTWNNGIQSMSNTSTKATTHQKSRLLTPDGSIDEAYVLRLALLA
HYFQIFATHEESDGEDANMDDGSEIHSNLDPAIVEIMVKLYSICHPDDQPLRRVDALWKK
LEEGAHSLLRPVALLYHYITLVDPPEALKDPSIHSAEALFRYVGLPSKIEEHIQGSLVES
LFVMWSLAIPKDDHLLRELVVQPVKPNLLVDLPDRYSQLINRVASFKCPTIPIEESTSNV
PTLCLVCGTILCSQAYCCQKIVNKQSYGACRYHMSQCSGSVGMFLRVRDCSLVLMTTRKR
GCFRPAPYVDEFGEVDQGFRRGNPLHLNPELYQKLKSLWLQQGITEEVVNYNEIDYRNVQ
YDWAHF

>Caenorhabditis briggsae UBR-1
MIVDLVNCVRQEEWGQVHQLLLKHWLAQVPEVFEINADMPWDNSGINERLLGAPGELLFS
PLVSAFLLDVHNTKSSLETMNELAGVDPAKGAKICGHVFKNGELTYTCLDCATDGTCVMC
LQCFEVSIHKAHKYKVSVLYIWLILKQTTFKMHSSSGSGYCDCGDKDAWLEGYACANHEK
KEEEEAAVLAPELRNRCEQLVEIILHFALSLITHKDDLTLPEAFEEFKPEVPVDSQQFLT
VLYNDETHTYESVIKVLELYIHCTKDQAMLVATIVDREGRSAVKLGNKVDCTKAKEDVQK
KTSRDSLSIRRASTHHLPLSVKVMDTMLFSLQSFSISLLTWLNAQMEVFPPLREIVGEIL
LTSKFELKKDYVKKQSKSEEGLIAQIVQNVRDGMDADDEAELIQLVNDGIDAGEIIAEVE
DEQMEVDADDDEEIVRALTAGIEQQGPSRESTTFTILENILLQDTQMWKAGRCILHQLLM
RTVFMIYEQKVRFAKVFMQHYNEIYEDFVKDDHEMEVSVVGLSVQFMTVPSLARKLVAED
EALSVISNAIRLQTNKYISRGSTNMSEIGRFDFTSRSFPADLRRALQITRDLAYILNAIP
SDADWTRELIEGFVKGFTDFLVFLQHLQGMDEVKRQAVEHQVWESEWETAFNILLRLKDA
IALVISWAESNVSDFVRFYLSFKVYHFQEEVHNRLLLMCLELMNKMPPVYTKTSEDSSGL
TVTINGESSTITHFDVLKSATSIHQPVVRIIAGLFTAKDHAMFLKTSKPGTELQEKIRSL
LQSNEDTNLYELALRVLVLCAQTNASLWRRNGFSLVNQIHNYFSPLCRSEMFDRDVLMMQ
VGAALTPPLKFIIHLLHRFRLDKWATTEFEQDKAAAAQTKPESEDLSKTMVLIAEEFFQC
LILIFSERYTYGVGKTNPLDGLKREVVHILCTGSHTFSHIQQKVSHDNNTKRVSLHEAVN
QVADFRKPLSTSAGQFHCKESCLPMYSPFFMHYSKSDQSAAEQCQARVRAKMDRVTRSCF
PNPLPDYLPFFENLPLILKSNMLIHVFKLVIDRTTRRSRFSSDRVFHKVLYLIGIALNEE
EKDPDFGFTHKAEENVGLLGMLEGLLGKQEASICPALLEVTVEKYRKLLKRNSGPPEPVI
VETHPMSTAEELKAKRQAKAAEMRQKAMAKMSSMQSKFMKKIEVDESKDETHVKTEGAIK
PEDCDNKDEDIVKQIGHDFPVCIGINKWQTEIEKPRILTCILCQEDEVIAPQLGKPMVCA
AFIQQSQLFTHKNQKGELMTASSGAISTRDLLTAPATLQYGVDASTCSHSMHYECYKSLP
ESHPSPDSSRARQVAPHPHKMVDTESGEFQCPLCKRLWNAAIPILPAYQLTNQIGFSTVS
GAANENFEVWVARVKRSLEMPLSSESVTKKGHSRKRSHSERSLLDLEKLSQTSKESDGSP
KYSYNATHTDTPTESKIIMNSPPSADDADFYNELAALFVDPETNNTNSPTATPTPAGESN
PRSSESTSSEAVKKPLSSQIQHAIHTLIRPFPSMSKSKICSTAFDGFEEPIKDLGKNMIK
YRRRGNESKVNFIEKHLKGYAISTVTWQSAAHVARAISSYLYYDKKPLFGALNTRQRDCM
SAMSRLCASLSHNMQFLLHAVSDMLRVLLCDPPTAKVTQTLGSPLFGTSSSSANPSSTPH
SGTNFAFFVQLFNPAGPRKNVNLNILQVDILSLAISLMMTIGWTWNNGVQSMSNTSTKAT
THQKSRLLTPDGSVDEAYVLRLALLAHYFQIFATHDESDGEDANMDDGSEIHSNLDPAII
EIMVKLYSICHPDDQPLRRVDVLWKKLEEGAHSLLRPVALLYHYITLVDPPEALKDPSIH
SAEALFRYVGLPSKIEEHIQGSLVESLFVMWSLAIPKDDHLLRELVVQPVKPNLLVDLPD
RYSQLINRVASFKCPTIPIEESTSNVPTLCLVCGTILCSQAYCCQKIVNKQSYGACRYHM
SQCSGSVGMFLRVRDCSLVLMTTRKRGCFRPAPYVDEFGEVDQGFRRGNPLHLNPELYQK
LKSLWLQQGITEEVVNYNEIDYRNVQYDWAHF

>Caenorhabditis brenneri UBR-1
MIADLVQSARQGEWAQVRQLLLKHWLVQVPQVFQINSDMPWDNSLVNERLLGPQGELLFSPLVSAFSLDAQNLRNTLEGM
NEIAGIDPAKRGRICGHVFRNGELTYTCLDCATDGTCVMCLPCFEVSIHKSHKYRMHSSSGSGYCDCGDADAWTDGYACV
NHEKKDDEEAAKKLTTELKQRCEQLVEIILHFALSMITHKDDLKLPDFFENLKPDGSVDGQQCLTVLYNDETHTYESVIK
VLELYIHCTKDQAMLVATIVDREGRSAVKQGSRADCTKAKEDVQKKTLRDAAAIRRASTHHHLPLSVKVMDTTLFTLQSF
SISLLTWLNAQMDVFPPLREIVGETLLTSNFTLKKDYTVKIKSPDLILAEIVRNVQEVIDVDEEEAAIFQMAVGNIDPDE
MVEMDEAMEVDPEEEDEAMNESTADSEQQKPSRELSSFTILENILLQDTQMWKAGRCILHQLLMRTVFMIYNQKERFAKA
FMQHYDEIYSDFIKDDHEMEVSVVGLSVQFMTVPGLARKLVAEDDAFSVISNAIRNQTNKYVKDKPEENIKRFDFTSRSF
PPDLRRALHITRDLAYILNAVPTESDWTPELIDGFIRGFSDFLVFLQYLQGMDEVKRQAVEHQVWESEWETAFNILLRLK
DAISLIIAWAETNEEVHNRVLLMCLELMDKIPPVYTKVDDNSDELSITINGDSCKITHFDVLKSATSVHQPVVRMIAGLF
TASNHTRFLMNDEPGNETQEKIKDVLNARDETNLYELSLRVIVLCAQSNANLWRRNGFSLINQIHNYFSPLCRNEMFDRD
VLMMQVGAATTPPIKFLIHLLHRFRLDKWATIEFEQDKAAAAQIKPESEDLSKTLVTIAEEFFQCLILILCERYTHGVGE
TTPMDGLKREVIHILCTGSHTFSHIQQKVSNDNNSKRISLHDAVNQVADFRKPLSTSAGQFHCKETSLPVYSPFFMHYSK
SDQSAAEQNQARVRAKLDKKVRACSPPSLPDFLPFFKKIPELLTTKLLIHIFRLVIDRTARRSRFSSDRLFHKALYLIGI
ALSEEEKNAEFGFTHEAEESFGLLALLEGLVGKQESSICPILLEVTIEKYRKLMTAKTGSAETGPVAEQKPEMSSEELKA
KRAARAAEMRQKAMAKMSSMQSKFMKKIEDDEKKDEVPSSNDKPDVAINNDDYDSKHFFDEDIVKQIGHDFPVCIGTNKW
QAEVVKPRTLTCILCQEDEVIAPQQGKPMVCAAFIQQSQLFTHKNKNGELLTASNGTISTRDLLTAPATLQYGVDVSTCS
HSMHHECYKSLSEANRSRESLRARQLAQHTHKMVDVDNGEYQCPLCKRLSNAAIPVLPAYQLTNLNGFSTVSGAAKETFE
AYISRVKRSLEMPLSSDSVSKKGHSRKRSHSERSLLDLEKTAQPNKEQDGSNSFVGTLSYSAAHSDVSSSSQLPTSVGID
SQTPLNLSPSNVDVEFYNELAALFVDQDPVVSPTTVSSPSSGVATRNTETASNETVKKPLSSQIQHALYTLIRPFPALIG
SNRICPSSFESYEESIKDLGKNMIKYGRRGNELKTNFLEKHLKGYVISTVTWQSTAHVARAISSYLHYDKKPLFGALNTR
QRDCLSAMARLCATLSHNMQYLLHAVSDMLRVLLCEPPKTKLTQTMGSPLLTTSSASQQSSTPFPHSGTNVAFFVQLFNP
AGPRKNVNLNILQVDILSLAISLMMTIGWTWNNGSQSMNSTTHQKARLLTPDGSVDEAYVLRLSLLAHYFQIIATHDESD
GDDVRMTDEEDSCSNLDPAVAQIITKLYSICHSDDAPLRQVDALWKKLEEGAQTLLRPVALLYHFITLVDPPEALKDPSI
YSSEALFRYLGLPQKIEEQIHGTLVETLFTMWSSAIPKDTTLRQNLVVQPVRPNLLVELPEKYSQLINKVASFKCPTIPI
EESTSNVPTLCLVCGMILCSQAYCCQKIINKQSLGACRYHMSQCSGSVGMFLRVRDCSLVLMTTRQRGCFRPAPYVDEFG
EVDQGFRRGNPLHLNHELYQKLKSLWLQQGITEEVVNYNEIDYRNVQYDWAHF

>Pristionchus pacificus UBR-1
MIDKLVRAIEDENLEVARVVFYDYAKEAPKVFKSFDQPWEYKQDESAIKSTFLVPIAMAYCGTEDVEEMKQGEETVASMF
KLNEQCATDPTCVLCQECFSQSAHRNHKYRMYTSNGSGYCDCGDADAWTAHYACSTHSKENVANVPTTIPDHLLPRLRSI
TTVILEYAARVLAWPKDKSFLLHLPGLKRISDPKRTFQTMLYNDETHTYDSVIRALELSIHCTKEQAMMMATFVDKEGCT
SVATGDKEACVRVLTDIKRRTQRDQSRRTERTGPLEVHVLESELISHQHLAIALLQWLCDQVTVFPLIGDVVGEILLRDR
VRVERMETDSPLPSSSGLSPTPMQSSPEESTIDTTGINDDTWIGEAATLVEAVMGADSMMWKQARASWHQLMMKTVLMNM
DQKLAFSRRFLHMYPVLQSGFIEDDQEHDVSVVALSVQMLTVPPIARRLISEESALARIFDVFLKQCEKWVCTDKDTQGA
PLPVAHRRRFDFSKHTYPVTIKRALHMIRDQVYLLTQKPTAEEWNDQLRTSFLAGFDELIKLLDLMQGMDEVKRQEGEHQ
QWEMEWETAFNMQLRLQEMITLMVSWANSDPIVHLEVTHRVVNGMMTALDEMNPIELEAGATHGVITIGGFKHIVPIFDA
LRHPVSIHIPVFRLLAGLVTANLPEARRYLDPLGEPTTPKEIEVRNAIKKLDYNLFELQTRVLVLSAQMGANLWRRNGFS
LVNQVHNYFSPLCRTEMYDQDLVALQYAAATIDDVNKFVIHFMFRYRISSWADPNFEGAIAAAADERKPEKEDMSKYTVL
LAEHFFTTIINILSERYRPGVGECVRADMLEREIIHVLATGPQTFSYIQQKLHHDPLLHRVSVNETVTKVADFKRLTSNA
AGKFELKDEYLEKYDTFFYHYTRQSSSAAEQYQKKHRANKNRAIRACPPPVPIPLEPLFLPLTRLLLAPSLISTLVLNLQ
RVVRRSRYQSESIFHRILYIIGIGLHEQSRRLVEFDFVGMANKDEYRVLKHLEDLTSKAEGAAHADLLWWTIQKFKEVTA
ARDAEIARREGTTNEMEEEEKEGEDKKVEEGVDELERKKKAKAALAAKMRANAMNQMQRLQKRFTAQVEKEEEELKHSRE
EGPDHAEHAEKEEKRLKEAELYDEDEDCPVLTEKLSSFPVCIGPAKLVIEKVHPRTVTCVLCQEREPLDTAHARFVCAAY
VQRSQLFAQHGPSADLRLDSFLVNSTLVDEMETTTCSHTMHYDCYTNLHEANLLKERRGRQLIMTNKILDTDNGEYLCPL
CKRLSNTAVPLLPPIHSIPIVGFSTNHPAGEDETFESWVTEMRRFVALTKPKHSRKRSHSERSLLDLGKVHGERGGERDP
LAQGSLEGALGMDEFMGELAPAQRRGVREAVMDLNEFLALGEAREEVERDDELLLLLRGAAAAVMADARVPVDAAAAAAA
ANDVNNQAAVNLDLALGRPPAAAAVADGADDDGEIAMVIDDIDEEDEEDAPAAPLPARLMMNRRNERRGEIEQFGRRMQA
IPGVLTGIIKGLPTTILAKLSKRVLPSAVSDSEDGVRHFTKFLMKTHITTDETRSFSSTITVWRTTTHVLRSVSAILEIE
GKPLFGALNTRQRDCLTCLTRLSALLSCNLAPFGELIKVMLRILLHPSVANPYPATRPTFRSTVASTSNSSIGPSTSASG
GEAGPSTSSSSAPLSPPPVYNCRPPPKEEKDVKRGRAAAAAIALFFQSEKKEITFNILNIDILALTMELMMCIGWTWHDG
VRTAKNVCSQYAKELVADGSNDELHVMRLGLTAFLFQVIATHTESVDADMEVGEEGREGEDVEMRMEHIWKEIKGVELKD
ARGLIKKLRDSIIHFLRPLALLYHSLRLVPPPEALRDPSVDEFEPLCRYMGLPHSMLDLLSSPVLDELFAMWSPCVPSDV
KDIPKQPARARQLIPLPKDFSDLITIAAKFRCPSIPLDEKSTMPTMCLLCGQLLCSQSYCCQKFVNKDNVGACMQHLPSC
SGGTGMFLRIRDCYIVLLTNRLRGCIRAAPYVDEFGEVDQGFRRGNPMHLNEEMYSKLRHLWLHQNISEEVVNRYEIDHR
NMAYEWNHF

>Caenorhabditis remanei UBR-1
MIVDLVQSVRQGEWTQVRQLLLKHWLVQVPQVFEINGDMPWDNTGVNEKLLGSPGELLFSPIVSAFLLDVRNTKSSLEGM
NEIAGVDPANKGKICGHVFKNGELTYTCLDCATDGTCVMCLPCFEVSIHKSHKYKMHSSTGSGYCDCGDVDAWLEGYACA
NHEKKDGEETFTLAPELKKRSEQLIEIILHFALSMITHKDDLQLPDFFEKLKTESSTDNQQCLTVLYNDETHTYESVINV
LELYIHCTKDQAMLVATIVDREGRSAVKLGNKTDCTRTKEDVQKKSSRGQNVIRRSSTHHLPLSVKVMDTTLFALQSFSI
SLLTWLNTQMDVFPPLREIVGEVLLNSNFPLKKKYLQKVVVEDSNIDNADMNNEIDANEEAELFRLAIEGRMDVEDMIGV
EDEDEQMEVDPDEEEEGSNSVTTTVEESTIESSSFTILENILLQDTQMWKAGRCILHQLLMRTVFMIYNQKVRFAKAFMK
HYNEIYEDFIKDDHEMDVSVVGLSVQFMTVPSLARKLVAEDEAFSVISKAIRVQTDKYIKCKIIFNDHSEQKFIFSVNAD
EKVARFDFASRSFPADLRRSLQITRDMAYILNAVPSETDWTRELIDGFVSGFADFLVFVQRLQGMDEVKRQAVEHQVWES
EWETAFNILLRLKDAITLAISWAETNEEVHNRVLLMCLELMNNMPPVYTKADDDSKEVTITINGESCKITHFDVLKSATS
IHQPVVRIIAGLFTAQNHAMFLMRNDCGNEIQEQIKTILITNEDTNLYELSLRVLVLCAQSNASLWRRNGFSLVNQIHNY
FSPLCRNEMFDRDILMMQVGAAMTPPLKFIIHLLQRFRLDKWATIEFEQDKATAAQIKPESEDLSKTMVTIAEEFFQCLI
LILCERYAHGVGKTNPIDGLKREVIHILCTGSHTFSHIQQKVSHDSNAKRISLHDAVNQVADFRKPLSTSAGQFHCKESS
LPVYSPFFMHYSKSDQSAAEQSQARVRAKLDKNIRACAPPVLPDFLSFFEQIPMLLKSGILIHVFRLVIDRATRRSRFSS
DRLFHKVLYLIGIALNEEEKCSSFGFTQKAEESVGLLALLEGLIGKPESSICPILLEVTVDKYRKLLKSKTGPSEPAPAA
DQKQPLHSAEELKAKRAARAAEMRQKAMAKMSNMQSKFMKKIEVEDTKDESQPSAEKSDGVVKNEDYENKQFFDEDVVKQ
IGHDFPVCIGRNKWQTEVVKPRTLTCILCQEDEVIAPQQGKPMVCAAFIQQSQLFTHKNKNGELMTSSSGTISTRDLLTA
PATLQYGVDVSTCSHSMHYECYRSLSESNRSRDSLRARQVGQHAHKMVDTESGEYQCPLCKRLSNAAIPILPAYQLTNQI
GFSTISGAAKENFESYITRVKRNLDMPLSSESVTKKGHSRKRSHSERSLLDLEKLSQTSKEPDATNMYSGVYSFSAAHSD
ASSTTQLSLSTANESQMVLNITPSPDDVDFYNELAALFVDPEPNTVTSPTTVSTPVSGSTPRSSDTVPNEVVKKPLSSQI
QHALYTLIRPFPSLMKSRICSTSFEGFEDPIKDLGKNMIKYRRRGNELKINFIEKHLKGYVISTVTWQSTAHVARAISAY
LHYDNKPLFGALNTRQRDCLSAMGRLCASLSHNMQYLLHAVSDMLRVLLCDPPKAKLAQTPGSPQFGTDGTSSPGSSTLP
LPHSGTNFTFLVQLFNPAGPRKNVNLNILQVDILSLAISLMMTIGWTWHNGTQSMNSSTHQKSRLLTPDGSVDEAYVLRL
ALLAYYFQVFFEMFSLSFLITSLKIIATHQESDGDDFPMEDDEVRPDIDPAAVEIIVKLHSICHPEEPTLRRVDALWRKI
EEGAQSLLRPIALLYHFITLVDPPEALKDPSINSSEALFRYLGLPQKIEEQVHGSLVESLFVMWSSAIPREFSLRQDLVV
QPVRPNLLVELPERYSQLINQVATFKCPTIPIEESTSNVPTLCLVCGTILCSQAYCCQKIINKQSYGACRYHMSQCSGSV
GMFLRVRDCSLVLMTTRKRGCFRPAPYVDEFGEVDQGFRRGNPLHLNSELYQKLKSLWLQQGITEEVVNYNEIDYRNVQY
DWAHF

>Caenorhabditis japonica UBR-1
MDVPKTHQFSAPLREIVGEKLLSSQFELSKDYFTAPTPAVPPVANIVQNFRDQGIAAFLNEELGIDAFDMGEEDGEEIED
DLMIADEMEAFIDDELKEMNVPKRESSTYTILENILLQDTSMWKAGRCILHQLLMRTVFMIYDQKVRFAKTFILHYNEIY
EDFIKDDHEMDVSVVGLSVQFMTVPGLARRLVAEDDAFSVISKAMRRQTEQYLKKQTSDDRSAIARFDFASRSFPGDLRR
SLHITRDMAYILNAVPTESDWSPQLVESFTKGFGEFLNFVQHLQGMDEVKRQATEHQVWESEWETAFNILLRLKDAISLV
ISWAETNEEVHNRMLLMCLELMEKMPTHYTPNEDGEYRMKVKIEDQEATISHFDVLRSATSIHQPIGRIIAGLFASEKNI
DFLKNSQEPGNALQEQIKAVIKSNDETNLYELNLRVLVLCAQSNASLWRRNGFSLINQIHNYFSPLCRNEMFDRDVLMMQ
VGAAMTPHSKFLIHLLHRFRIHHWASSDFEEQKASSAQAKPESEDLSKTMVIIAEEFLQCLILIVSERYTYGVGKTQPID
GMKREVVHILCTGSQTFSHIQQKMSHDINSKRVSLHDAVNQVADFRKPLATSAGQFHCKESALAMYSPFFMHYSKSDQSA
AEQNQAKVRAKLDKSVRACAPPVLPDFTPFFENIPSLLKSPVLIHVLRLTIDRTTRRSRYSSDRVFHKALYLIGIALNEE
EKDPSFGFTALAEKYVGLLAPLEALIGKQEASICPILLEVTVEKYKKLMAGPKEPEPSKVQQPVQSAEELKAKRAARAAE
MRQKAMAKMSNMQSKFMKKIEDEEKKEDPSAGQKDAKGSNTDADFDSKLFFDEDIVKQVGHDFPVCIGANKWSVEVVKPR
RLTCILCQEDEIIAPQQGKPMVCAAFIQQSQLFTHKNKTGELMTASSGTISTRDLLTAPATLQYGVDVSTCSHSMHYECY
RSLSETYRTRDSLRARQVNQHTHKMVDSESGEYQCPLCKRLSNAAIPILPAHQLTQQIQG
