# Supplementary material for: UBR-1 deficiency leads to ivermectin resistance in Caenorhabditis elegans
Source: eLife. 2025 Apr 1;13:RP103718. doi: 10.7554/eLife.103718 (PMC11961118; doi:10.7554/eLife.103718)
Supplement: Source data 1. [file elife-103718-data1.zip › Figure 1-source data/Figure 1-source data 5(F).xlsx]

## Sheet: Sheet1
IVM 0 ng/mL			IVM 5 ng/mL
WT	ubr-1		WT	ubr-1
1.1021	1.11873		0.73072	0.936968
1.0139	1.06643		0.577538	0.951823
1.2102	1.06105		0.666709	1.0666
1.0101	1.18323		0.717993	0.945622
1.1725	1.17642		0.537086	0.967068
1.0678	0.97733		0.628027	0.895753
1.0526	0.972437		0.637221	0.984895
1.0705	1.04704		0.679277	1.01771
1.0101	1.0081		0.438704	1.00483
1.006	1.13728		0.554044	0.898183
