# Supplementary material for: UBR-1 deficiency leads to ivermectin resistance in Caenorhabditis elegans
Source: eLife. 2025 Apr 1;13:RP103718. doi: 10.7554/eLife.103718 (PMC11961118; doi:10.7554/eLife.103718)
Supplement: Source data 1. [file elife-103718-data1.zip › Figure 2-figure supplement 1-source data/Figure 2-figure supplement 1-source data4(D).xlsx]

## Sheet: Sheet1
Control			Control+cef			Diluted			Condensed+Cef
WT	ubr-1		WT	ubr-1		WT	ubr-1		WT	ubr-1
0.73072	0.936968		0.640217	0.636608		0.699902	0.931115		0.553599	0.715427
0.577538	0.951823		0.560101	0.64919		0.657909	0.917349		0.582756	0.628806
0.666709	1.0666		0.5502	0.660362		0.694682	0.96739		0.636901	0.731042
0.717993	0.945622		0.521976	0.67039		0.601173	0.926091		0.661665	0.601765
0.537086	0.967068		0.597697	0.69906		0.591176	0.923586		0.683139	0.74984
0.628027	0.895753		0.542917	0.605564		0.641089	0.918397		0.645559	0.72081
0.637221	0.984895		0.478156	0.622022		0.718719	0.926976		0.662462	0.607342
0.679277	1.01771		0.590429	0.773272		0.616322	0.900296		0.663213	0.604168
0.438704	1.00483		0.604514	0.634037		0.660568	0.904667		0.678089	0.642675
0.554044	0.898183		0.575916	0.704553		0.757822	0.920146		0.669836	0.546559
