# Supplementary material for: UBR-1 deficiency leads to ivermectin resistance in Caenorhabditis elegans
Source: eLife. 2025 Apr 1;13:RP103718. doi: 10.7554/eLife.103718 (PMC11961118; doi:10.7554/eLife.103718)
Supplement: Source data 1. [file elife-103718-data1.zip › Figure 2-source data/Figure 2-source data 6(I).xlsx]

## Sheet: Sheet1
IVM 5 ng/mL
	WT						ubr-1(hp684)
Cef -	56	58	46	46	60		94	90	94	98	98
Cef +	54	66	62	58	60		70	64	64	60	56
