# Supplementary material for: UBR-1 deficiency leads to ivermectin resistance in Caenorhabditis elegans
Source: eLife. 2025 Apr 1;13:RP103718. doi: 10.7554/eLife.103718 (PMC11961118; doi:10.7554/eLife.103718)
Supplement: Source data 1. [file elife-103718-data1.zip › Figure 3-figure supplement 1-source data/Figure 3-figure supplement 1-source data3(C) .xlsx]

## Sheet: Sheet1
		RNAi
WT	ubr-1	Pubr-1	Pmyo-2	Prgef-1	Pmyo-3
0.73072	0.936968	0.818641	0.738116	0.797988	0.612582
0.577538	0.951823	0.946039	0.785807	0.775401	0.688824
0.666709	1.0666	0.832539	0.81998	0.742748	0.692414
0.717993	0.945622	0.793646	0.748552	0.734397	0.753132
0.537086	0.967068	0.853926	0.785463	0.788772	0.690711
0.628027	0.895753	0.860525	0.897892	0.616272	0.726763
0.637221	0.984895	0.825994	0.695525	0.903193	0.766994
0.679277	1.01771	0.880586	0.816159	0.759717	0.743686
0.438704	1.00483	0.872189	0.774301	0.840577	0.667747
0.554044	0.898183	0.81582	0.927394	0.777816	0.704831
