# Supplementary material for: UBR-1 deficiency leads to ivermectin resistance in Caenorhabditis elegans
Source: eLife. 2025 Apr 1;13:RP103718. doi: 10.7554/eLife.103718 (PMC11961118; doi:10.7554/eLife.103718)
Supplement: Source data 1. [file elife-103718-data1.zip › Figure 3-source data/Figure 3-source data 1(B).xlsx]

## Sheet: Sheet1
WT	ubr-1	got-1	ubr-1;got-1	ubr-1;got-1+GOT-1	eat-4	ubr-1;eat-4	ubr-1;eat-4+EAT-4
48	98	46	62	86	50	62	82
60	90	44	56	90	44	62	94
42	96	66	70	82	66	72	90
56	100	50	66	88	52	60	84
54	96	48	56	78	52	78	78
