# Supplementary material for: UBR-1 deficiency leads to ivermectin resistance in Caenorhabditis elegans
Source: eLife. 2025 Apr 1;13:RP103718. doi: 10.7554/eLife.103718 (PMC11961118; doi:10.7554/eLife.103718)
Supplement: Source data 1. [file elife-103718-data1.zip › Figure 4-figure supplement 1-source data/Figure 4-figure supplement 1-source data2(B).xlsx]

## Sheet: Sheet1
AVR-15::GFP			AVR-14::GFP			GLC-1::GFP
WT	ubr-1		WT	ubr-1		WT	ubr-1
1.19221	0.281782		0.894784	0.86672		1.02978	0.807019
1.18537	0.252367		0.880387	1.02225		0.982289	0.688908
1.14539	0.290811		0.933189	0.780797		1.45719	0.474133
1.16237	0.701548		0.94533	0.805262		0.961811	0.676614
1.13653	0.359229		1.06164	0.887699		0.835357	0.35816
1.0795	0.50786		1.09143	0.525194		0.69814	0.511905
0.499845	0.577517		0.796105	0.689021		0.805487	0.515049
0.921669	0.544472		0.875672	0.72861		0.819757	0.373034
0.839856	0.529234		1.23251	0.680592		0.509808	0.565316
0.727298	0.521318		1.29107	0.687973		0.828544	0.42181
1.08035	0.712761
1.02961	0.200324
	0.308362
	0.364702
	0.646369
	0.788384
	0.72738
	0.677956
	0.795734
