# Supplementary material for: UBR-1 deficiency leads to ivermectin resistance in Caenorhabditis elegans
Source: eLife. 2025 Apr 1;13:RP103718. doi: 10.7554/eLife.103718 (PMC11961118; doi:10.7554/eLife.103718)
Supplement: Source data 1. [file elife-103718-data1.zip › Figure 4-figure supplement 1-source data/Figure 4-figure supplement 1-source data4(D).xlsx]

## Sheet: Sheet1
WT	WT;+AVR-15	ubr-1	ubr-1;+AVR-15
50	60	100	84
54	54	96	80
44	50	98	92
50	50	100	90
52	48	98	92
