# Supplementary material for: UBR-1 deficiency leads to ivermectin resistance in Caenorhabditis elegans
Source: eLife. 2025 Apr 1;13:RP103718. doi: 10.7554/eLife.103718 (PMC11961118; doi:10.7554/eLife.103718)
Supplement: Source data 1. [file elife-103718-data1.zip › Figure 4-figure supplement 2-source data/Figure 4-figure supplement 2-source data2(B).xlsx]

## Sheet: Sheet1
WT	ubr-1
33	34
26	35
26	28
28	36
42	36
