# Supplementary material for: UBR-1 deficiency leads to ivermectin resistance in Caenorhabditis elegans
Source: eLife. 2025 Apr 1;13:RP103718. doi: 10.7554/eLife.103718 (PMC11961118; doi:10.7554/eLife.103718)
Supplement: Source data 1. [file elife-103718-data1.zip › Figure 4-figure supplement 2-source data/Figure 4-figure supplement 2-source data3(C).xlsx]

## Sheet: Sheet1
WT	ubr-1
36.1314	38.584
41.4906	33.9992
34.7031	32.3806
53.0893	38.3786
39.5977	48.2597
