# Supplementary material for: UBR-1 deficiency leads to ivermectin resistance in Caenorhabditis elegans
Source: eLife. 2025 Apr 1;13:RP103718. doi: 10.7554/eLife.103718 (PMC11961118; doi:10.7554/eLife.103718)
Supplement: Source data 1. [file elife-103718-data1.zip › Figure 4-figure supplement 2-source data/Figure 4-figure supplement 2-source data5(E).xlsx]

## Sheet: Sheet1
WT	ubr-1
34	36
27	33
34	29
37	32
35	37
