# Supplementary material for: UBR-1 deficiency leads to ivermectin resistance in Caenorhabditis elegans
Source: eLife. 2025 Apr 1;13:RP103718. doi: 10.7554/eLife.103718 (PMC11961118; doi:10.7554/eLife.103718)
Supplement: Source data 1. [file elife-103718-data1.zip › Figure 4-figure supplement 2-source data/Figure 4-figure supplement 2-source data6(F).xlsx]

## Sheet: Sheet1
WT	ubr-1
41.9365	39.6518
50.071	51.2604
50.5732	35.8953
41.5057	51.3876
60.1521	47.5192
